# Supplementary material for: Lysophosphatidic acid mediates skeletal muscle fibrosis in denervation via activation of YAP/TAZ
Source: JCI Insight. 2026 Apr 22;11(8):e198388. doi: 10.1172/jci.insight.198388 (PMC13135410; doi:10.1172/jci.insight.198388)
Supplement: Supporting data values [file jciinsight-11-198388-s119.xlsx]

## Sheet: Fig1A_Lpars
Lpar1			Lpar2			Lpar3
Contralateral	Denervated		Contralateral	Denervated		Contralateral	Denervated
1.00471	1.13682		1.00471	1.88598		1.00695	1.5348
1.00067	2.13683		1.00053	3.75396		1.06044	1.48968
1.00373	1.28919		1.09468	2.84614		1.08585	1.5708
1	1.88683		1.05294	6.08844		1.00353	1.44475
1.01089	2.81933					1.00021	3.21078
Lpar4			Lpar5			Lpar6
Contralateral	Denervated		Contralateral	Denervated		Contralateral	Denervated
1.00086	0.806633		1.02027	1.71123		1.01505	2.30543
1.00077	0.949825		1.00354	5.09343		1.00365	2.45026
1.1076	1.1407		1.04689	1.37199		1.00889	1.78259
1.00005	1.59895		1.00089	5.9137		1	1.74095
						1.01705	4.60791

## Sheet: Fig1B_Enzymes
Plpp1			Plpp2
Contralateral	Denervated		Contralateral	Denervated
1.00194	1.68039		1.00955	2.33116
1.0023	1.87813		1.00637	2.01891
1.00083	1.63094		1.00225	1.79023
Plpp3			Enpp2
Contralateral	Denervated		Contralateral	Denervated
1.00478	1.89078		1.00017	0.539235
1.00005	2.21665		1.0324	0.639055
1.00678	1.36634		1.00227	0.292666

## Sheet: Fig1C_Autotaxin
Autotaxin
4- days	Contralateral	Denervated
	0.968132	0.417127
	1.14351	0.764518
	0.888359	0.778533
2 weeks	Contralateral	Denervated
	0.89993	0.10874
	0.812891	0.233658
	1.28718	0.318072

## Sheet: Fig1D_LPA levels
		2 days		2 days		4 days
	Control	Ctrl	Sham	Ctrl	Den	Ctrl	Den
	106.547	92.1584	83.6132	126.296	129.782	85.455	85.455
	85.1888	84.9237	71.568	130.672	145.447	92.4514	73.7523
	75.1023	58.8252	65.4779	127.59	157.16	107.247	70.0864
	76.0193	78.8541	71.568	85.9903	81.3162	108.309	76.9501

## Sheet: Fig2A_PCR
Fn1	Contralateral		Denervated
	DMSO	Ki16425	DMSO	Ki16425
	0.981676	1.19748	6.8914	3.76035
	0.736951	0.993093	9.77358	1.31954
	1.39327	0.840896	4.28873	3.78423
Ccn2	Contralateral		Denervated
	DMSO	Ki16425	DMSO	Ki16425
	1.31065	1.24696	6.92045	6.60397
	0.767107	1.05987	3.70635	2.70174
	1.00005	0.765405	13.659	5.86989
Col1a1	Contralateral		Denervated
	DMSO	Ki16425	DMSO	Ki16425
	1.38552	1.00311	5.91755	3.04718
	0.453276	0.969499	8.76071	2.00082
	1.6336	1.06903	4.40976	3.89176

## Sheet: Fig2C_WB
Fibronectin	Contralateral		Denervated
	DMSO	Ki16425	DMSO	Ki16425
	1.26188	1.26188	3.04148	0.661191
	0.95706	0.95706	4.54288	1.69528
	0.78106	0.78106	3.61162	2.25444
CCN2	Contralateral		Denervated
	DMSO	Ki16425	DMSO	Ki16425
	0.920679	0.498748	36.8631	1.78954
	1.12328	1.12876	30.1996	2.269
	0.956043	1.37249	26.2243	2.88948

## Sheet: Fig2D_IFI
Fibronectin	Contralateral		Denervated
	DMSO	Ki16425	DMSO	Ki16425
	1.01181	0.838591	4.05151	3.35438
	1.31895	1.34029	4.80726	2.51005
	0.669239	0.821121	5.1497	3.47355

## Sheet: Fig2E_IFI
CCN2	Contralateral		Denervated
	DMSO	Ki16425	DMSO	Ki16425
	1.05021	0.687557	4.26243	3.16743
	1.28079	1.63605	6.34178	3.14662
	0.669	0.676389	7.56965	4.75864

## Sheet: Fig3A_PCR
Fn1	Contralateral		Denervated
	WT	Lpar1-KO	WT	Lpar1-KO
	0.903775	0.961569	6.24777	4.5589
	1.18065	1.04247	4.04149	3.18319
	0.940473	1.46074	4.07936	5.62283
	1.02969	0.92811	5.70519	4.16472
	0.972865	0.739587	8.08483	2.20055
Ccn2	Contralateral		Denervated
	WT	Lpar1-KO	WT	Lpar1-KO
	1.71912	1.14224	7.28001	7.80265
	1.46445	0.995675	7.14985	4.30944
	0.658652	2.69523	10.0549	5.41693
	1.62661	1.29347	3.41036	2.50334
	0.699404	0.299601	5.68403	1.10036
Col1a1	Contralateral		Denervated
	WT	Lpar1-KO	WT	Lpar1-KO
	0.589146	0.794635	3.01847	1.95812
	1.05999	1.24977	3.61858	3.61733
	1.62923	1.01516	9.09372	3.83151
	0.941068	1.27015	4.91895	2.76198
	1.07737	0.617769	6.78832	1.37607

## Sheet: Fig3C_WB
Fibronectin	Contralateral		Denervated
	WT	Lpar1-KO	WT	Lpar1-KO		D
	0.219732	1.00406	3.8019	3.09806
	1.30747	1.07564	4.61332	1.62447
	1.4728	0.920297	7.1221	0.801285
	0.373977	0.802988	23.1954	4.22351
	0.609279	1.10552	20.9867	3.86429
	2.01674	1.09149	38.6844	5.57361
CCN2	Contralateral		Denervated
	WT	Lpar1-KO	WT	Lpar1-KO
	1.09867	0.788089	2.98229	1.49735
	1.13591	1.01034	2.89382	1.61834
	0.765422	1.20157	3.44736	1.58947
	0.757246	1.01321	3.09942	2.28845
	0.991207	1.29791	2.71831	1.9913
	1.25155	0.688876	4.55007	1.64339

[truncated: 42 more sheets: Fig3D_IFI, Fig3E_IFI, Fig4A_WB, Fig4B_WB, Fig4C_WB, Fig4D_IFI, Fig5A_WB, Fig5B_PCR, Fig5D_IFI, Fig6A_PCR, Fig6B_WB, Fig6C_IFI, Fig6D_WB, Fig6E_PCR, Fig7A_PCR, Fig7B_PCR, Fig7C_WB, Fig7D_IFI, Fig7E_IFI, Fig7F_PCR …]
